# Supplementary material for: A Single-Cell Transcriptome of Bovine Milk Somatic Cells
Source: Genes (Basel). 2024 Mar 10;15(3):349. doi: 10.3390/genes15030349 (PMC10970057; doi:10.3390/genes15030349)
Supplement: Supplementary file 1 [file genes-15-00349-s001.zip]

Archive with 1 entries (1 files):
- genes-2858795-supplementary.pdf
